# Supplementary material for: Intestinal S100/Calgranulin Expression in Cats with Chronic Inflammatory Enteropathy and Intestinal Lymphoma
Source: Animals (Basel). 2022 Aug 11;12(16):2044. doi: 10.3390/ani12162044 (PMC9404432; doi:10.3390/ani12162044)
Supplement: Supplementary file 1 [file animals-12-02044-s001.zip]

Archive with 1 entries (1 files):
- animals-1842774-supplementary.pdf
